# Supplementary material for: Prognostic factors analysis of surgical resection after conversion therapy for isolated pleural metastatic lung cancer: a retrospective analysis
Source: Front Med (Lausanne). 2026 Jun 19;13:1859804. doi: 10.3389/fmed.2026.1859804 (PMC13328470; doi:10.3389/fmed.2026.1859804)
Supplement: Supplementary file 1 [file Table_1.xlsx]

## Sheet: 基线特征
患者ID	性别	年龄	吸烟史	病理类型	ECOG评分	驱动基因状态	BMI	高血压	糖尿病	冠心病	COPD	FEV1	FEV1/FVC
P001	男	60	有	鳞癌	0-1分	EGFR突变	28.6	有	无	无	无	≥80%	≥0.7
P002	男	54	有	腺癌	0-1分	EGFR突变	23	无	无	无	无	≥80%	≥0.7
P003	女	69	有	腺癌	2-3分	ALK融合	23	有	有	无	无	<80%	≥0.7
P004	男	43	有	鳞癌	0-1分	阴性	29.4	无	无	无	有	≥80%	≥0.7
P005	女	63	有	鳞癌	0-1分	EGFR突变	26.1	无	无	无	无	<80%	≥0.7
P006	男	49	有	腺癌	0-1分	ROS1融合	22.4	无	有	有	无	<80%	≥0.7
P007	女	40	无	腺癌	0-1分	阴性	19.2	无	有	无	无	≥80%	≥0.7
P008	女	50	有	腺癌	0-1分	ALK融合	28.4	无	无	无	有	≥80%	≥0.7
P009	女	56	有	腺癌	0-1分	EGFR突变	22	无	无	无	无	≥80%	<0.7
P010	女	47	有	鳞癌	0-1分	ALK融合	23.8	无	无	无	有	≥80%	≥0.7
P011	男	61	有	腺癌	2-3分	阴性	18.8	无	无	无	无	≥80%	≥0.7
P012	男	47	无	腺癌	2-3分	EGFR突变	22.9	无	有	无	无	≥80%	<0.7
P013	男	68	有	腺癌	0-1分	阴性	18	有	无	无	无	≥80%	≥0.7
P014	女	54	无	鳞癌	2-3分	EGFR突变	21	无	无	无	无	≥80%	≥0.7
P015	男	69	有	腺癌	2-3分	KRAS突变	15.9	无	无	无	无	≥80%	<0.7
P016	女	47	有	腺癌	0-1分	BRAF突变	20.2	无	无	无	无	≥80%	≥0.7
P017	男	70	有	腺癌	0-1分	阴性	22.4	无	无	无	无	≥80%	≥0.7
P018	女	68	有	腺癌	0-1分	ROS1融合	17.1	有	无	无	有	≥80%	≥0.7
P019	女	60	无	腺癌	0-1分	BRAF突变	16.5	无	无	无	无	<80%	<0.7
P020	男	58	有	鳞癌	2-3分	EGFR突变	19.5	有	无	无	无	<80%	<0.7
P021	女	60	有	腺癌	0-1分	EGFR突变	20.7	有	无	无	无	≥80%	≥0.7
P022	男	70	有	腺癌	0-1分	ALK融合	16.4	有	有	无	无	<80%	<0.7
P023	女	66	有	腺癌	0-1分	ROS1融合	15	无	无	无	有	<80%	<0.7
P024	男	70	无	鳞癌	0-1分	阴性	23	无	无	无	有	≥80%	≥0.7
P025	男	51	有	腺癌	2-3分	阴性	18.7	无	无	无	有	≥80%	≥0.7
P026	男	67	无	腺癌	0-1分	阴性	19.5	无	无	有	无	<80%	<0.7
P027	男	65	有	鳞癌	0-1分	EGFR突变	18	无	无	无	无	≥80%	≥0.7
P028	女	55	无	腺癌	2-3分	阴性	19	无	有	有	无	≥80%	≥0.7
P029	男	41	有	腺癌	0-1分	EGFR突变	19.2	无	无	无	无	≥80%	≥0.7
P030	男	69	有	腺癌	2-3分	阴性	22	无	有	无	有	<80%	≥0.7
P031	女	69	有	鳞癌	2-3分	EGFR突变	19.4	无	无	有	无	≥80%	≥0.7
P032	男	68	有	鳞癌	0-1分	EGFR突变	21.8	无	无	无	有	<80%	≥0.7
P033	男	46	无	腺癌	2-3分	EGFR突变	22.9	无	无	无	无	<80%	≥0.7
P034	女	43	无	腺癌	0-1分	阴性	21.3	无	无	无	无	<80%	<0.7
P035	女	63	无	腺癌	0-1分	阴性	24.3	无	无	无	无	<80%	<0.7
P036	男	43	有	鳞癌	0-1分	EGFR突变	19.3	无	有	无	无	<80%	<0.7
P037	男	66	无	鳞癌	0-1分	阴性	19.9	无	有	无	无	≥80%	<0.7
P038	女	50	有	鳞癌	0-1分	ALK融合	26.8	无	无	无	有	<80%	≥0.7
P039	男	53	有	腺癌	0-1分	EGFR突变	23.6	无	有	无	有	≥80%	≥0.7
P040	男	69	无	腺癌	0-1分	EGFR突变	28.5	无	无	有	无	<80%	<0.7
P041	男	42	有	腺癌	0-1分	阴性	19.6	有	无	无	无	<80%	<0.7
P042	男	67	有	腺癌	2-3分	阴性	22.2	无	无	无	无	≥80%	≥0.7
P043	女	62	无	腺癌	0-1分	ROS1融合	19.9	有	无	有	无	≥80%	≥0.7
P044	男	49	无	腺癌	0-1分	阴性	15.1	无	无	无	有	<80%	<0.7
P045	女	46	有	腺癌	2-3分	EGFR突变	15.2	有	无	无	有	≥80%	≥0.7
P046	男	48	有	腺癌	0-1分	EGFR突变	18.9	无	无	无	无	<80%	<0.7
P047	女	61	无	鳞癌	0-1分	KRAS突变	18.7	无	无	无	无	<80%	<0.7
P048	男	51	无	腺癌	0-1分	EGFR突变	28	无	无	无	无	<80%	≥0.7
P049	男	67	有	腺癌	0-1分	EGFR突变	15.5	无	无	有	无	≥80%	≥0.7
P050	男	68	无	腺癌	2-3分	阴性	20.9	无	无	无	无	<80%	≥0.7
P051	女	60	有	腺癌	0-1分	EGFR突变	26	有	无	无	无	<80%	<0.7
P052	女	61	无	腺癌	2-3分	EGFR突变	19	无	有	无	有	<80%	≥0.7
P053	女	54	有	腺癌	0-1分	EGFR突变	26.4	无	无	无	无	<80%	<0.7
P054	男	67	无	腺癌	0-1分	阴性	16.1	有	无	有	无	≥80%	≥0.7
P055	男	57	有	腺癌	0-1分	BRAF突变	21.8	无	无	无	无	≥80%	<0.7
P056	女	65	无	腺癌	0-1分	阴性	22.2	无	无	无	无	≥80%	≥0.7
P057	女	65	无	腺癌	2-3分	ROS1融合	18.3	无	无	无	有	<80%	≥0.7
P058	男	58	有	腺癌	2-3分	阴性	20.5	无	无	无	有	≥80%	≥0.7
P059	女	43	有	腺癌	0-1分	阴性	22	无	无	无	无	≥80%	≥0.7
P060	男	67	有	腺癌	0-1分	EGFR突变	16	无	有	无	有	≥80%	<0.7
P061	女	68	无	腺癌	2-3分	EGFR突变	15.9	无	无	无	无	≥80%	<0.7
P062	男	57	有	鳞癌	0-1分	EGFR突变	15.6	无	无	有	无	<80%	<0.7
P063	男	69	有	腺癌	0-1分	阴性	19.8	有	无	无	有	<80%	<0.7
P064	女	67	无	腺癌	0-1分	阴性	16	有	无	无	无	<80%	≥0.7
P065	男	65	无	腺癌	0-1分	阴性	17.9	有	无	无	无	≥80%	<0.7
P066	女	67	有	腺癌	0-1分	阴性	18.6	有	无	无	无	≥80%	≥0.7
P067	男	64	无	腺癌	0-1分	EGFR突变	27.1	无	无	无	无	≥80%	<0.7
P068	男	69	有	腺癌	2-3分	阴性	25.9	无	无	无	无	<80%	<0.7
P069	女	51	无	腺癌	0-1分	EGFR突变	21.6	无	无	有	无	≥80%	<0.7
P070	男	70	有	腺癌	0-1分	EGFR突变	16.3	有	无	无	无	≥80%	≥0.7
P071	女	62	有	腺癌	0-1分	阴性	16.3	无	无	无	无	≥80%	<0.7
P072	女	68	有	鳞癌	0-1分	EGFR突变	23.1	无	无	无	有	≥80%	≥0.7
P073	男	51	有	鳞癌	0-1分	ROS1融合	23.5	无	无	无	有	<80%	≥0.7
P074	女	65	无	腺癌	0-1分	EGFR突变	15.2	有	无	有	有	≥80%	≥0.7
P075	女	65	有	鳞癌	2-3分	EGFR突变	28.6	无	无	无	无	<80%	<0.7
P076	女	57	有	腺癌	0-1分	EGFR突变	18.8	有	无	无	无	<80%	<0.7
P077	女	60	无	腺癌	0-1分	EGFR突变	27	无	无	有	无	≥80%	≥0.7
P078	女	66	有	腺癌	2-3分	阴性	20.6	有	无	无	有	≥80%	<0.7
P079	女	47	有	鳞癌	2-3分	EGFR突变	31.7	有	无	无	无	≥80%	<0.7
P080	男	65	有	鳞癌	0-1分	阴性	19	无	有	有	有	<80%	<0.7
P081	女	46	无	鳞癌	2-3分	阴性	16.2	有	有	无	无	≥80%	≥0.7
P082	男	44	无	腺癌	0-1分	EGFR突变	23.8	无	有	有	无	≥80%	<0.7
P083	女	56	有	鳞癌	0-1分	EGFR突变	20.4	有	无	无	有	≥80%	≥0.7
P084	女	45	有	腺癌	0-1分	阴性	19.7	无	无	有	无	≥80%	≥0.7
P085	男	64	无	腺癌	0-1分	阴性	17.1	无	有	无	无	≥80%	≥0.7
P086	男	54	有	腺癌	0-1分	EGFR突变	29.9	有	无	无	无	≥80%	≥0.7
P087	男	67	有	腺癌	0-1分	ALK融合	17.3	无	有	有	无	<80%	≥0.7
P088	男	46	有	鳞癌	2-3分	ROS1融合	23.6	无	无	无	有	<80%	<0.7
P089	女	54	有	腺癌	0-1分	EGFR突变	16.9	无	无	无	无	≥80%	<0.7
P090	男	67	无	腺癌	2-3分	阴性	16.3	无	有	无	无	≥80%	≥0.7
P091	男	64	有	腺癌	0-1分	KRAS突变	15.3	无	无	无	有	≥80%	≥0.7
P092	男	55	有	腺癌	2-3分	EGFR突变	20	无	无	无	无	<80%	<0.7
P093	女	68	有	腺癌	0-1分	ALK融合	30.9	无	无	无	无	≥80%	<0.7
P094	男	61	有	腺癌	0-1分	ROS1融合	19.2	有	有	无	有	≥80%	<0.7
P095	女	65	有	腺癌	0-1分	ALK融合	22.3	无	无	无	无	≥80%	<0.7
P096	女	69	有	腺癌	0-1分	EGFR突变	22	无	无	有	无	≥80%	≥0.7
P097	女	47	无	腺癌	2-3分	EGFR突变	23.4	无	有	无	无	≥80%	≥0.7
P098	男	67	有	腺癌	0-1分	BRAF突变	17.5	无	无	无	无	≥80%	≥0.7
P099	女	60	有	腺癌	0-1分	EGFR突变	16	无	无	无	无	≥80%	<0.7
P100	女	58	有	腺癌	0-1分	EGFR突变	21.2	无	有	有	无	<80%	<0.7
P101	女	65	无	鳞癌	2-3分	阴性	22.8	有	无	无	无	≥80%	<0.7
P102	女	41	有	鳞癌	2-3分	ALK融合	19.5	有	无	无	无	<80%	≥0.7
P103	男	67	无	腺癌	2-3分	KRAS突变	23.3	有	无	无	无	<80%	≥0.7
P104	男	60	无	腺癌	0-1分	EGFR突变	17.3	有	有	无	有	<80%	<0.7
P105	女	53	有	腺癌	0-1分	ALK融合	21	无	有	无	有	<80%	≥0.7
P106	女	70	有	腺癌	0-1分	阴性	20.3	无	有	无	无	<80%	≥0.7
P107	女	69	有	腺癌	0-1分	阴性	16.6	无	无	无	有	≥80%	<0.7
P108	女	43	有	鳞癌	0-1分	阴性	21.9	有	无	无	有	≥80%	<0.7
P109	男	48	有	腺癌	2-3分	KRAS突变	18.7	无	有	无	无	≥80%	<0.7
P110	男	63	有	腺癌	0-1分	ROS1融合	23.6	无	无	无	有	<80%	≥0.7
P111	女	50	有	鳞癌	0-1分	阴性	22.2	无	无	无	无	<80%	≥0.7
P112	男	64	无	腺癌	0-1分	ROS1融合	19.4	无	有	无	无	<80%	≥0.7
P113	男	70	无	鳞癌	0-1分	ROS1融合	28	有	无	有	有	≥80%	≥0.7
P114	女	69	有	腺癌	2-3分	阴性	19.1	无	有	无	有	<80%	<0.7
P115	男	41	有	腺癌	0-1分	ALK融合	28.5	无	无	无	无	≥80%	≥0.7
P116	女	41	无	腺癌	0-1分	阴性	20.3	有	无	无	有	≥80%	≥0.7
P117	男	62	无	腺癌	0-1分	EGFR突变	18.6	无	无	无	无	≥80%	≥0.7
P118	男	42	有	腺癌	0-1分	ROS1融合	20.7	有	有	无	无	≥80%	≥0.7
P119	女	59	无	腺癌	0-1分	阴性	15.7	无	有	无	有	≥80%	≥0.7
P120	男	65	有	鳞癌	2-3分	阴性	15.9	无	无	无	有	≥80%	≥0.7
P121	男	41	无	鳞癌	0-1分	EGFR突变	22.5	无	无	无	无	≥80%	≥0.7
P122	男	43	无	鳞癌	0-1分	EGFR突变	15.7	无	无	无	无	<80%	≥0.7
P123	女	66	有	腺癌	2-3分	阴性	18.2	有	无	无	无	<80%	≥0.7
P124	男	69	有	腺癌	0-1分	ALK融合	16.1	无	有	无	有	<80%	<0.7
P125	女	45	无	腺癌	2-3分	EGFR突变	21.6	有	无	无	有	<80%	≥0.7
P126	男	49	有	腺癌	0-1分	ALK融合	19.9	无	有	无	无	≥80%	<0.7
P127	男	52	有	腺癌	0-1分	EGFR突变	18.2	无	无	无	有	≥80%	≥0.7
P128	男	68	有	腺癌	0-1分	EGFR突变	23.2	无	无	无	有	≥80%	<0.7
P129	女	48	无	腺癌	0-1分	EGFR突变	20.9	无	无	无	有	≥80%	≥0.7
P130	男	67	有	腺癌	2-3分	EGFR突变	23.7	无	无	有	无	≥80%	≥0.7
P131	女	66	有	腺癌	2-3分	EGFR突变	31.7	无	无	无	无	<80%	≥0.7
P132	女	47	有	腺癌	0-1分	EGFR突变	28.3	有	无	无	无	<80%	≥0.7
P133	女	60	有	鳞癌	2-3分	EGFR突变	16	无	无	无	有	≥80%	<0.7
P134	男	69	无	腺癌	0-1分	EGFR突变	16.1	无	无	有	有	≥80%	≥0.7
P135	女	59	有	腺癌	2-3分	EGFR突变	29.9	无	无	无	有	<80%	<0.7
P136	男	65	有	腺癌	0-1分	EGFR突变	17.4	有	有	无	有	<80%	<0.7
P137	女	55	无	腺癌	2-3分	EGFR突变	26.7	有	无	无	无	≥80%	<0.7
P138	男	66	无	腺癌	0-1分	ROS1融合	16.9	无	无	无	无	≥80%	≥0.7
P139	女	65	无	腺癌	0-1分	EGFR突变	20.8	有	无	无	有	<80%	≥0.7
P140	男	68	有	腺癌	2-3分	阴性	24.8	无	有	无	有	≥80%	<0.7
P141	男	70	无	鳞癌	2-3分	EGFR突变	24.4	有	无	无	有	<80%	≥0.7
P142	男	69	无	腺癌	2-3分	阴性	22.2	无	无	无	有	<80%	<0.7
P143	女	59	有	腺癌	2-3分	EGFR突变	20.3	无	有	无	无	≥80%	<0.7
P144	男	63	有	鳞癌	0-1分	EGFR突变	22.9	无	无	有	有	<80%	<0.7
P145	女	57	有	腺癌	0-1分	KRAS突变	31.5	无	无	无	有	≥80%	≥0.7
P146	女	69	有	鳞癌	0-1分	ALK融合	17	无	无	无	无	<80%	≥0.7
P147	男	66	有	腺癌	0-1分	阴性	23.5	无	有	无	无	≥80%	≥0.7
P148	女	52	有	鳞癌	0-1分	ROS1融合	15.2	有	无	无	有	<80%	≥0.7
P149	女	68	无	腺癌	0-1分	阴性	23.7	无	有	无	无	≥80%	<0.7
P150	女	51	无	鳞癌	2-3分	阴性	25.9	无	无	无	无	≥80%	≥0.7
P151	男	53	无	腺癌	0-1分	EGFR突变	25	无	无	无	无	≥80%	<0.7
P152	男	42	有	腺癌	0-1分	ALK融合	21.4	无	无	无	无	≥80%	<0.7
P153	男	67	无	鳞癌	0-1分	ROS1融合	22.9	无	无	无	无	≥80%	≥0.7
P154	男	65	无	鳞癌	0-1分	EGFR突变	17.9	无	无	无	无	≥80%	≥0.7
P155	男	54	有	腺癌	0-1分	EGFR突变	29.5	无	无	无	无	≥80%	<0.7
P156	女	68	无	腺癌	2-3分	EGFR突变	22.6	无	无	无	无	<80%	≥0.7
P157	女	66	无	腺癌	0-1分	阴性	20.8	无	有	有	有	<80%	≥0.7
P158	男	51	有	腺癌	0-1分	EGFR突变	21.9	无	无	无	无	<80%	<0.7
P159	女	70	有	腺癌	0-1分	BRAF突变	27.3	无	无	有	有	<80%	≥0.7
P160	男	67	无	腺癌	0-1分	EGFR突变	21.4	无	无	有	无	<80%	≥0.7
P161	男	54	无	鳞癌	0-1分	阴性	21.9	有	无	无	无	≥80%	<0.7
P162	男	65	有	腺癌	0-1分	阴性	20.1	无	无	无	无	≥80%	<0.7
P163	男	57	有	鳞癌	0-1分	阴性	20	无	有	无	无	≥80%	≥0.7
P164	男	64	有	腺癌	0-1分	ROS1融合	16.9	无	无	无	有	<80%	<0.7
P165	男	53	有	鳞癌	2-3分	EGFR突变	15.3	无	无	无	无	≥80%	≥0.7
P166	男	46	有	鳞癌	2-3分	阴性	18.8	无	无	无	有	≥80%	≥0.7
P167	女	67	有	腺癌	0-1分	阴性	27.4	无	无	无	无	≥80%	<0.7

## Sheet: 转化治疗
患者ID	治疗周期数	疗效评价
P001	2	PD
P002	4	CR
P003	3	CR
P004	3	PR
P005	5	SD
P006	4	CR
P007	4	PR
P008	4	PD
P009	3	CR
P010	5	SD
P011	4	SD
P012	3	PR
P013	5	PR
P014	6	SD
P015	5	SD
P016	5	PR
P017	6	PR
P018	6	PR
P019	4	PR
P020	6	PR
P021	5	PR
P022	3	PD
P023	4	SD
P024	5	PR
P025	6	PR
P026	3	CR
P027	4	CR
P028	2	CR
P029	2	CR
P030	6	SD
P031	6	SD
P032	3	PD
P033	5	SD
P034	4	PD
P035	4	PD
P036	4	CR
P037	4	PR
P038	3	PR
P039	4	SD
P040	6	SD
P041	6	PR
P042	3	PR
P043	4	PR
P044	3	PR
P045	2	CR
P046	4	CR
P047	3	CR
P048	3	PD
P049	6	PR
P050	4	CR
P051	2	CR
P052	4	PR
P053	6	PR
P054	3	PD
P055	3	CR
P056	3	PD
P057	4	SD
P058	6	SD
P059	4	PR
P060	4	CR
P061	3	CR
P062	6	PR
P063	3	PD
P064	4	CR
P065	5	PR
P066	4	PR
P067	4	SD
P068	4	SD
P069	4	CR
P070	2	PD
P071	3	CR
P072	4	PD
P073	6	PR
P074	4	PD
P075	4	SD
P076	5	PR
P077	5	PR
P078	4	PD
P079	6	PR
P080	4	PR
P081	4	CR
P082	5	SD
P083	4	CR
P084	3	PD
P085	4	PR
P086	4	SD
P087	4	PR
P088	2	CR
P089	6	PR
P090	2	CR
P091	6	SD
P092	5	SD
P093	2	CR
P094	5	PR
P095	5	PR
P096	6	SD
P097	3	PR
P098	5	PR
P099	3	CR
P100	4	PR
P101	4	PR
P102	5	PR
P103	6	SD
P104	2	CR
P105	3	PR
P106	4	PR
P107	2	PD
P108	4	SD
P109	6	PR
P110	4	SD
P111	3	PD
P112	4	CR
P113	4	CR
P114	3	CR
P115	3	CR
P116	4	PR
P117	4	CR
P118	3	PR
P119	3	PR
P120	5	PR
P121	6	PR
P122	4	PD
P123	6	PR
P124	4	CR
P125	3	PD
P126	3	CR
P127	4	CR
P128	2	CR
P129	2	PD
P130	3	CR
P131	6	SD
P132	4	SD
P133	5	SD
P134	5	SD
P135	5	PR
P136	2	CR
P137	4	CR
P138	4	PD
P139	4	PR
P140	2	CR
P141	6	PR
P142	4	CR
P143	3	PR
P144	2	PD
P145	4	CR
P146	4	PR
P147	5	PR
P148	4	PR
P149	4	SD
P150	5	PR
P151	4	CR
P152	4	PR
P153	3	CR
P154	5	PR
P155	2	PD
P156	5	PR
P157	2	CR
P158	6	SD
P159	4	CR
P160	5	SD
P161	4	SD
P162	5	PR
P163	4	CR
P164	4	CR
P165	3	PR
P166	4	CR
P167	6	SD

## Sheet: 手术信息
患者ID	手术方式	联合手术	切除彻底性	手术时间	出血量	淋巴结清扫	N分期
P001	肺段切除	胸膜转移灶切除	R0	179	294	≥10个	N2
P002	肺叶切除	胸膜转移灶切除	R0	241	581	<10个	N2
P003	肺叶切除	无	R0	178	50	≥10个	N2
P004	楔形切除	胸膜转移灶切除	R0	173	88	≥10个	N2
P005	肺叶切除	胸膜剥脱	R0	229	174	≥10个	N2
P006	肺叶切除	胸腔热灌注化疗	R1	189	50	≥10个	N0/N1
P007	肺段切除	无	R0	139	86	<10个	N0/N1
P008	肺段切除	胸膜转移灶切除	R0	219	498	≥10个	N2
P009	肺段切除	胸膜转移灶切除	R0	135	163	≥10个	N2
P010	肺段切除	胸膜剥脱	R1	139	298	≥10个	N2
P011	肺叶切除	胸膜转移灶切除	R0	131	334	≥10个	N2
P012	肺叶切除	胸膜剥脱	R0	128	267	<10个	N2
P013	肺段切除	胸膜转移灶切除	R0	178	75	≥10个	N2
P014	肺段切除	胸膜转移灶切除	R0	155	178	<10个	N2
P015	肺段切除	胸膜转移灶切除	R0	90	72	≥10个	N2
P016	肺叶切除	胸膜转移灶切除	R1	154	174	≥10个	N0/N1
P017	肺叶切除	胸膜剥脱	R0	144	745	≥10个	N2
P018	肺叶切除	胸膜转移灶切除	R0	201	424	≥10个	N2
P019	肺叶切除	胸膜剥脱	R0	142	113	≥10个	N2
P020	肺段切除	胸腔热灌注化疗	R0	267	498	≥10个	N2
P021	肺叶切除	胸膜转移灶切除	R0	221	243	≥10个	N2
P022	肺叶切除	胸膜转移灶切除	R0	149	153	≥10个	N2
P023	肺叶切除	胸膜转移灶切除	R0	211	212	≥10个	N2
P024	肺叶切除	胸膜剥脱	R0	186	295	<10个	N2
P025	肺段切除	胸膜剥脱	R1	174	50	≥10个	N2
P026	肺段切除	胸膜转移灶切除	R0	197	134	≥10个	N2
P027	肺段切除	胸膜转移灶切除	R0	167	116	≥10个	N0/N1
P028	复合切除	无	R0	175	376	≥10个	N2
P029	肺叶切除	胸腔热灌注化疗	R0	198	269	≥10个	N2
P030	肺叶切除	胸膜剥脱	R0	247	128	≥10个	N2
P031	肺叶切除	胸膜转移灶切除	R0	175	113	<10个	N2
P032	肺叶切除	胸膜转移灶切除	R1	147	113	≥10个	N2
P033	肺叶切除	胸膜转移灶切除	R0	90	322	≥10个	N2
P034	肺段切除	胸膜剥脱	R0	243	50	≥10个	N2
P035	肺叶切除	胸膜剥脱	R0	154	424	≥10个	N2
P036	楔形切除	胸膜转移灶切除	R1	186	236	≥10个	N0/N1
P037	肺叶切除	胸膜剥脱	R1	241	401	≥10个	N0/N1
P038	肺叶切除	胸膜转移灶切除	R0	174	50	≥10个	N2
P039	肺叶切除	无	R0	157	235	≥10个	N2
P040	复合切除	胸膜转移灶切除	R1	222	50	≥10个	N0/N1
P041	肺叶切除	胸膜剥脱	R1	183	340	≥10个	N2
P042	肺叶切除	无	R1	188	92	<10个	N0/N1
P043	肺叶切除	胸膜转移灶切除	R0	104	177	≥10个	N2
P044	肺叶切除	胸腔热灌注化疗	R0	213	50	<10个	N2
P045	肺叶切除	胸膜剥脱	R1	180	354	<10个	N2
P046	复合切除	胸膜剥脱	R0	110	190	≥10个	N2
P047	楔形切除	胸膜转移灶切除	R0	184	64	<10个	N2
P048	复合切除	无	R0	90	60	≥10个	N2
P049	肺叶切除	胸腔热灌注化疗	R0	259	104	≥10个	N2
P050	肺叶切除	胸膜转移灶切除	R0	121	359	≥10个	N2
P051	肺段切除	胸膜转移灶切除	R0	229	350	<10个	N2
P052	肺叶切除	胸膜剥脱	R0	132	121	≥10个	N2
P053	肺叶切除	胸膜转移灶切除	R0	187	199	≥10个	N2
P054	肺叶切除	胸腔热灌注化疗	R0	129	529	≥10个	N2
P055	肺叶切除	无	R1	205	468	<10个	N2
P056	肺叶切除	胸膜剥脱	R0	156	164	≥10个	N2
P057	肺段切除	胸腔热灌注化疗	R1	184	181	≥10个	N2
P058	肺叶切除	胸膜剥脱	R0	166	144	≥10个	N2
P059	肺叶切除	胸膜转移灶切除	R0	110	424	≥10个	N2
P060	肺段切除	胸膜剥脱	R0	185	183	≥10个	N2
P061	肺叶切除	胸膜转移灶切除	R1	145	136	≥10个	N2
P062	复合切除	胸膜转移灶切除	R1	207	337	≥10个	N2
P063	肺叶切除	胸膜转移灶切除	R0	156	170	≥10个	N2
P064	肺叶切除	胸腔热灌注化疗	R1	162	50	≥10个	N2
P065	肺叶切除	胸膜转移灶切除	R0	232	324	≥10个	N2
P066	复合切除	无	R0	260	190	≥10个	N0/N1
P067	肺段切除	胸膜转移灶切除	R0	196	386	<10个	N0/N1
P068	肺叶切除	无	R0	154	227	≥10个	N2
P069	肺叶切除	胸膜转移灶切除	R0	150	134	≥10个	N2
P070	肺叶切除	无	R1	132	64	≥10个	N0/N1
P071	肺叶切除	胸膜转移灶切除	R0	140	412	≥10个	N2
P072	肺段切除	胸膜转移灶切除	R0	154	287	<10个	N2
P073	肺叶切除	胸膜剥脱	R0	244	213	≥10个	N2
P074	肺叶切除	胸膜转移灶切除	R0	157	306	≥10个	N0/N1
P075	复合切除	胸膜转移灶切除	R0	116	50	<10个	N2
P076	肺叶切除	胸膜剥脱	R0	167	361	<10个	N2
P077	肺叶切除	胸膜转移灶切除	R0	172	371	≥10个	N2
P078	肺段切除	胸膜剥脱	R0	166	94	<10个	N2
P079	肺叶切除	胸膜转移灶切除	R0	197	125	≥10个	N2
P080	肺段切除	无	R0	168	202	<10个	N0/N1
P081	肺叶切除	胸膜转移灶切除	R0	196	50	≥10个	N0/N1
P082	楔形切除	胸膜剥脱	R0	134	151	≥10个	N2
P083	肺叶切除	胸膜转移灶切除	R0	236	306	≥10个	N2
P084	肺段切除	无	R0	175	344	≥10个	N2
P085	肺叶切除	胸膜剥脱	R0	181	68	<10个	N2
P086	肺叶切除	胸膜剥脱	R0	134	539	≥10个	N2
P087	肺叶切除	胸腔热灌注化疗	R0	184	353	≥10个	N2
P088	复合切除	胸膜剥脱	R0	191	364	<10个	N2
P089	肺叶切除	胸膜剥脱	R0	118	166	<10个	N2
P090	肺叶切除	胸膜剥脱	R0	99	411	<10个	N0/N1
P091	复合切除	胸膜转移灶切除	R0	177	527	≥10个	N2
P092	肺叶切除	胸腔热灌注化疗	R0	145	164	≥10个	N2
P093	肺段切除	胸腔热灌注化疗	R0	175	75	≥10个	N2
P094	肺段切除	无	R0	113	75	≥10个	N0/N1
P095	肺叶切除	无	R0	103	154	≥10个	N2
P096	肺叶切除	胸膜剥脱	R0	173	674	≥10个	N2
P097	肺叶切除	胸膜转移灶切除	R0	151	422	≥10个	N2
P098	复合切除	胸膜剥脱	R0	90	111	<10个	N2
P099	肺叶切除	胸膜转移灶切除	R0	219	186	≥10个	N2
P100	肺叶切除	胸腔热灌注化疗	R0	113	140	<10个	N0/N1
P101	肺叶切除	胸膜剥脱	R0	268	297	≥10个	N2
P102	复合切除	无	R0	140	151	≥10个	N2
P103	肺段切除	胸腔热灌注化疗	R0	181	151	≥10个	N2
P104	复合切除	胸膜剥脱	R0	231	249	<10个	N2
P105	肺叶切除	胸腔热灌注化疗	R0	224	50	≥10个	N2
P106	肺叶切除	胸膜转移灶切除	R0	244	151	≥10个	N2
P107	肺叶切除	胸膜转移灶切除	R0	104	199	≥10个	N2
P108	肺叶切除	胸膜转移灶切除	R0	120	199	<10个	N0/N1
P109	肺叶切除	无	R0	174	112	≥10个	N2
P110	楔形切除	胸膜转移灶切除	R0	199	674	<10个	N0/N1
P111	肺叶切除	胸膜剥脱	R0	165	485	<10个	N2
P112	肺叶切除	胸膜剥脱	R0	99	91	≥10个	N2
P113	肺叶切除	胸膜剥脱	R0	185	329	≥10个	N2
P114	肺段切除	胸膜剥脱	R0	157	101	≥10个	N2
P115	肺叶切除	胸膜剥脱	R1	157	196	<10个	N0/N1
P116	肺叶切除	胸膜剥脱	R0	90	273	≥10个	N2
P117	肺段切除	胸膜剥脱	R0	197	394	≥10个	N2
P118	肺叶切除	胸膜剥脱	R0	171	172	≥10个	N2
P119	肺叶切除	胸膜转移灶切除	R0	237	168	≥10个	N2
P120	肺叶切除	胸膜转移灶切除	R0	162	133	≥10个	N2
P121	肺叶切除	无	R0	188	183	≥10个	N2
P122	肺叶切除	胸膜转移灶切除	R0	198	52	<10个	N2
P123	肺叶切除	胸膜剥脱	R0	95	780	≥10个	N2
P124	肺叶切除	无	R0	270	82	≥10个	N2
P125	肺叶切除	胸膜转移灶切除	R0	148	259	≥10个	N0/N1
P126	肺段切除	无	R0	185	267	≥10个	N2
P127	肺叶切除	胸膜转移灶切除	R0	191	291	≥10个	N2
P128	肺叶切除	胸膜剥脱	R1	132	640	≥10个	N0/N1
P129	肺叶切除	无	R0	239	215	<10个	N0/N1
P130	肺叶切除	胸膜剥脱	R0	176	79	≥10个	N2
P131	肺叶切除	胸膜转移灶切除	R0	156	800	≥10个	N2
P132	肺叶切除	胸膜转移灶切除	R0	171	50	≥10个	N2
P133	肺段切除	胸膜转移灶切除	R0	196	50	≥10个	N2
P134	楔形切除	胸膜剥脱	R0	165	594	≥10个	N2
P135	复合切除	胸腔热灌注化疗	R0	200	237	<10个	N2
P136	肺段切除	胸腔热灌注化疗	R0	98	334	≥10个	N2
P137	肺叶切除	胸膜转移灶切除	R0	135	143	≥10个	N2
P138	肺叶切除	胸膜剥脱	R0	90	116	≥10个	N0/N1
P139	肺叶切除	胸膜转移灶切除	R0	245	56	≥10个	N2
P140	肺段切除	胸膜剥脱	R0	244	777	≥10个	N2
P141	肺叶切除	胸膜剥脱	R0	190	96	≥10个	N2
P142	肺叶切除	胸膜剥脱	R0	124	135	≥10个	N0/N1
P143	肺叶切除	胸膜转移灶切除	R0	261	95	<10个	N2
P144	肺段切除	胸膜转移灶切除	R0	141	166	<10个	N2
P145	肺叶切除	无	R0	156	150	≥10个	N2
P146	肺叶切除	胸膜转移灶切除	R0	171	268	≥10个	N2
P147	楔形切除	胸膜转移灶切除	R0	183	474	≥10个	N2
P148	肺段切除	胸膜转移灶切除	R0	191	71	≥10个	N2
P149	复合切除	胸膜剥脱	R0	192	134	≥10个	N2
P150	肺段切除	胸腔热灌注化疗	R1	159	250	<10个	N0/N1
P151	楔形切除	胸膜转移灶切除	R0	192	50	≥10个	N2
P152	肺叶切除	胸腔热灌注化疗	R0	157	299	<10个	N0/N1
P153	肺叶切除	无	R0	188	195	≥10个	N2
P154	复合切除	胸膜转移灶切除	R0	185	148	≥10个	N2
P155	肺叶切除	胸膜转移灶切除	R0	196	95	≥10个	N2
P156	肺叶切除	无	R0	191	151	<10个	N0/N1
P157	肺叶切除	无	R0	147	110	<10个	N0/N1
P158	肺叶切除	胸膜转移灶切除	R1	183	235	≥10个	N0/N1
P159	楔形切除	胸膜剥脱	R0	191	241	≥10个	N0/N1
P160	肺叶切除	无	R0	113	743	<10个	N2
P161	复合切除	胸膜转移灶切除	R1	154	235	≥10个	N0/N1
P162	复合切除	无	R0	189	654	≥10个	N2
P163	复合切除	胸膜剥脱	R0	233	95	<10个	N2
P164	肺叶切除	无	R0	198	50	<10个	N2
P165	复合切除	胸膜剥脱	R0	236	77	≥10个	N2
P166	复合切除	胸膜转移灶切除	R0	149	158	≥10个	N2
P167	肺叶切除	胸膜剥脱	R1	175	144	<10个	N2

## Sheet: 术后并发症
患者ID	并发症类型	Clavien-Dindo分级	是否再手术	是否转入ICU	是否死亡
P093	肺部感染	I-II级	是	是	是
P070	肺部感染	I-II级	是	是	否
P027	肺部感染	I-II级	否	是	否
P034	肺部感染	I-II级	否	否	否
P023	肺部感染	I-II级	否	否	否
P048	肺部感染	I-II级	否	否	否
P111	肺部感染	I-II级	否	否	否
P115	肺部感染	I-II级	否	否	否
P143	肺部感染	I-II级	否	否	否
P132	心律失常	I-II级	否	否	否
P105	心律失常	I-II级	否	否	否
P007	心律失常	I-II级	否	否	否
P091	心律失常	I-II级	否	否	否
P142	心律失常	I-II级	否	否	否
P024	持续胸液引流	I-II级	否	否	否
P153	持续胸液引流	IIIa级	否	否	否
P154	持续胸液引流	IIIa级	否	否	否
P084	持续胸液引流	IIIa级	否	否	否
P099	持续胸液引流	IIIa级	否	否	否
P004	切口感染	IIIb级	否	否	否
P075	支气管胸膜瘘	IIIb级	否	否	否

## Sheet: 生存与复发
患者ID	随访时间	生存状态	生存时间	是否复发	复发类型	复发部位
P001	20.8	存活	20.8	是	远处转移	对侧肺
P002	21.7	死亡	9	否	-	-
P003	28.9	存活	28.9	否	-	-
P004	23.5	存活	23.5	否	-	-
P005	35.8	存活	35.8	是	远处转移	肝
P006	28.8	存活	28.8	否	-	-
P007	43.4	存活	43.4	是	局部复发	局部
P008	35.1	存活	35.1	否	-	-
P009	37.3	存活	37.3	是	远处转移	脑
P010	29.6	存活	29.6	否	-	-
P011	29.8	存活	29.8	否	-	-
P012	42.4	存活	42.4	否	-	-
P013	25.5	存活	25.5	是	局部复发	局部
P014	32.9	存活	32.9	否	-	-
P015	26.4	存活	26.4	是	局部复发	局部
P016	26.4	存活	26.4	否	-	-
P017	19.1	存活	19.1	否	-	-
P018	22.6	存活	22.6	否	-	-
P019	21.1	存活	21.1	是	局部复发	局部
P020	33.3	存活	33.3	否	-	-
P021	36.8	存活	36.8	否	-	-
P022	27.7	死亡	23.6	是	远处转移	对侧肺
P023	30.3	存活	30.3	是	局部复发	局部
P024	27.3	存活	27.3	否	-	-
P025	22	存活	22	否	-	-
P026	35.4	存活	35.4	是	局部复发	局部
P027	33.7	存活	33.7	否	-	-
P028	13.4	存活	13.4	否	-	-
P029	26.2	存活	26.2	是	局部复发	局部
P030	21.4	存活	21.4	否	-	-
P031	25.4	存活	25.4	否	-	-
P032	23.1	存活	23.1	否	-	-
P033	28.1	存活	28.1	是	局部复发	局部
P034	25.9	存活	25.9	是	局部复发	局部
P035	25.7	存活	25.7	否	-	-
P036	37.4	存活	37.4	是	远处转移	对侧肺
P037	33	存活	33	否	-	-
P038	22.9	存活	22.9	否	-	-
P039	24.1	死亡	8.5	否	-	-
P040	32.4	存活	32.4	否	-	-
P041	32.4	存活	32.4	否	-	-
P042	23.7	存活	23.7	否	-	-
P043	26.6	存活	26.6	否	-	-
P044	43.3	存活	43.3	否	-	-
P045	23.8	存活	23.8	是	远处转移	对侧肺
P046	43.8	存活	43.8	否	-	-
P047	37.3	存活	37.3	是	远处转移	肝
P048	42.3	死亡	15.5	否	-	-
P049	23.5	存活	23.5	否	-	-
P050	27.2	存活	27.2	否	-	-
P051	24.9	存活	24.9	否	-	-
P052	37.5	存活	37.5	否	-	-
P053	24	存活	24	是	远处转移	骨
P054	34.3	存活	34.3	否	-	-
P055	33.9	存活	33.9	否	-	-
P056	28.1	存活	28.1	是	局部复发	局部
P057	38.9	存活	38.9	否	-	-
P058	29.4	存活	29.4	否	-	-
P059	35.2	存活	35.2	否	-	-
P060	24.5	存活	24.5	否	-	-
P061	22.7	存活	22.7	否	-	-
P062	34.3	存活	34.3	否	-	-
P063	31.9	存活	31.9	是	局部复发	局部
P064	30.4	存活	30.4	否	-	-
P065	25.8	存活	25.8	否	-	-
P066	40.9	存活	40.9	否	-	-
P067	19.6	存活	19.6	否	-	-
P068	19.1	存活	19.1	否	-	-
P069	36	存活	36	否	-	-
P070	35.4	存活	35.4	否	-	-
P071	31.3	存活	31.3	否	-	-
P072	26.2	存活	26.2	否	-	-
P073	32.5	存活	32.5	否	-	-
P074	42.3	存活	42.3	是	远处转移	对侧肺
P075	44.4	存活	44.4	否	-	-
P076	15.2	存活	15.2	否	-	-
P077	25.1	死亡	10.4	否	-	-
P078	24.6	存活	24.6	否	-	-
P079	41.5	存活	41.5	是	远处转移	骨
P080	8.6	存活	8.6	否	-	-
P081	32.6	存活	32.6	否	-	-
P082	26.4	存活	26.4	否	-	-
P083	41.6	存活	41.6	否	-	-
P084	40.5	存活	40.5	否	-	-
P085	31.4	存活	31.4	否	-	-
P086	15.9	存活	15.9	否	-	-
P087	23.9	存活	23.9	是	局部复发	局部
P088	24.8	存活	24.8	否	-	-
P089	17.9	存活	17.9	否	-	-
P090	37.7	存活	37.7	否	-	-
P091	16.9	存活	16.9	否	-	-
P092	44.2	存活	44.2	否	-	-
P093	44.2	存活	44.2	否	-	-
P094	25.4	存活	25.4	否	-	-
P095	31.1	存活	31.1	否	-	-
P096	27.9	存活	27.9	否	-	-
P097	35.7	存活	35.7	否	-	-
P098	38.7	存活	38.7	否	-	-
P099	30.6	存活	30.6	否	-	-
P100	32.3	存活	32.3	否	-	-
P101	23.5	存活	23.5	否	-	-
P102	32	存活	32	否	-	-
P103	29.8	存活	29.8	否	-	-
P104	21.2	存活	21.2	是	局部复发	局部
P105	28.4	存活	28.4	否	-	-
P106	25.4	死亡	25.6	否	-	-
P107	23.6	存活	23.6	是	局部复发	局部
P108	19.3	存活	19.3	是	局部复发	局部
P109	29	存活	29	否	-	-
P110	22.3	存活	22.3	是	局部复发	局部
P111	24.7	存活	24.7	是	局部复发	局部
P112	37.1	存活	37.1	否	-	-
P113	33.6	存活	33.6	是	远处转移	骨
P114	20.7	存活	20.7	否	-	-
P115	31.3	存活	31.3	是	局部复发	局部
P116	29.6	存活	29.6	否	-	-
P117	42.1	存活	42.1	否	-	-
P118	39.6	存活	39.6	否	-	-
P119	16.2	存活	16.2	否	-	-
P120	35.4	存活	35.4	否	-	-
P121	38.6	存活	38.6	否	-	-
P122	33	存活	33	否	-	-
P123	25.8	存活	25.8	是	远处转移	脑
P124	44.4	存活	44.4	否	-	-
P125	33.7	死亡	28.5	否	-	-
P126	44.3	存活	44.3	否	-	-
P127	39.3	存活	39.3	否	-	-
P128	32.2	存活	32.2	否	-	-
P129	23.9	存活	23.9	否	-	-
P130	28.3	存活	28.3	否	-	-
P131	26.7	存活	26.7	否	-	-
P132	18.8	存活	18.8	否	-	-
P133	33.7	存活	33.7	否	-	-
P134	41	存活	41	否	-	-
P135	26.1	存活	26.1	是	局部复发	局部
P136	44.4	存活	44.4	否	-	-
P137	16	存活	16	否	-	-
P138	36.9	存活	36.9	否	-	-
P139	41.9	存活	41.9	否	-	-
P140	26.9	存活	26.9	否	-	-
P141	27	存活	27	否	-	-
P142	36.8	存活	36.8	是	局部复发	局部
P143	32.5	存活	32.5	是	局部复发	局部
P144	12.5	存活	12.5	否	-	-
P145	21.8	存活	21.8	否	-	-
P146	28.4	存活	28.4	否	-	-
P147	17.5	存活	17.5	是	局部复发	局部
P148	24.7	存活	24.7	否	-	-
P149	17.7	存活	17.7	否	-	-
P150	25.5	存活	25.5	否	-	-
P151	25.8	存活	25.8	否	-	-
P152	31.3	存活	31.3	是	远处转移	肾上腺
P153	27.8	存活	27.8	否	-	-
P154	32.5	存活	32.5	否	-	-
P155	31.6	存活	31.6	否	-	-
P156	36.8	存活	36.8	否	-	-
P157	35.5	存活	35.5	否	-	-
P158	34.6	存活	34.6	否	-	-
P159	44.4	存活	44.4	否	-	-
P160	31.3	存活	31.3	否	-	-
P161	44.4	存活	44.4	否	-	-
P162	31.8	存活	31.8	否	-	-
P163	27.8	存活	27.8	否	-	-
P164	25.5	存活	25.5	否	-	-
P165	40.6	存活	40.6	否	-	-
P166	41.6	存活	41.6	否	-	-
P167	33.3	存活	33.3	否	-	-
